# Supplementary material for: Intravital imaging of metastasis in adult Zebrafish
Source: BMC Cancer. 2017 Sep 25;17:660. doi: 10.1186/s12885-017-3647-0 (PMC5613480; doi:10.1186/s12885-017-3647-0)
Supplement: Supplementary file 5 — Summary of human cell xenotransplantation experiments. Table summarizing the immunosuppression conditions tested and the results of each method following xenotransplantation. (XLSX 44 kb) [file 12885_2017_3647_MOESM5_ESM.xlsx]

## Sheet: Sheet1
Human Cell Xenograft Experiment Results
Age	Immunosuppression Method(s)			Cell Line	Result
	Irradiation	Drug	Fish Line
6-10 Weeks	15Gy X 2	None	casper	MA2	Tumors rejected within 1 week
4 Weeks	15Gy X 2	None	casper	MA2	Tumors rejected within 1 week
6-10 Weeks	20Gy X 2	None	casper	MA2	Tumors rejected within 1 week
6-10 Weeks	None	Dexamethasone	casper	MA2	Tumors rejected within 1 week
4 Weeks	None	Dexamethasone	casper	MA2	Tumors rejected within 1 week
6-10 Weeks	20Gy x 2	Dexamethasone	casper	MDA-MB-435	Fish died after 3-5 days
6-10 Weeks	15Gy x 2	Dexamethasone	casper	MDA-MB-435 and LM2	Tumor grew for 1 week but was rejected by 2 weeks
6-10 Weeks	None	None	casper;	MA2	Tumors rejected within 1 week
			rag2450fs/450fs
6-10 Weeks	None	None	casper;	MDA-MB-435	Tumors rejected within 1 week
			prkdcD3612fs/D3612fs
